# Supplementary material for: Effects of UV-C Combined with Different Antioxidants on Storage Quality and Flavor of Selenium-Sand Melon Juice
Source: Foods. 2026 Apr 24;15(9):1485. doi: 10.3390/foods15091485 (PMC13163787; doi:10.3390/foods15091485)
Supplement: Supplementary file 1 [file foods-15-01485-s001.zip]

Archive with 1 entries (1 files):
- foods-4237745-supplementary.pdf
